# Supplementary material for: Analysis of false-negative rapid diagnostic tests for symptomatic malaria in the Democratic Republic of the Congo
Source: Sci Rep. 2021 Mar 22;11:6495. doi: 10.1038/s41598-021-85913-z (PMC7985209; doi:10.1038/s41598-021-85913-z)
Supplement: Supplementary file 1 — Supplementary Information 1. [file 41598_2021_85913_MOESM1_ESM.xlsx]

## Sheet: PCR methods
	Pan-Plasmodium 18S rRNA				P. falciparum-specific 18S rRNA
Adapted from:	Kamau E et al. PLoS One 2013. 8(8):e71539.				Veron V et al. Exp Parasitol 2009. 121(4):346-51.
Forward Primer (5'->3')	GCTCTTTCTTGATTTCTTGGATG				ATTGCTTTTGAGAGGTTTTGTTACTTT
Reverse Primer (5'->3')	AGCAGGTTAAGATCTCGTTCG				GCTGTAGTATTCAAACACAATGAACTCAA
Probe (5'->3')					FAM/ CATAACAGACGGGTAGTCAT /NFQ
Cycling conditions:	Temp	Duration	No. Cycles		Temp	Duration	No. Cycles
	50C	2 min	x1		50C	2 min	x1
	95C	10 min	x1		95C	10 min	x1
	95C	15 sec	x40		95C	15 sec	x40
	60C	1 min			60C	1 min
Reaction conditions:	Roche FastStart Universal SYBR Green Master (Rox)				Roche FastStart Universal Probe Master (Rox)
	Fwd primer	300 nM			Fwd primer	300 nM
	Rev primer	300 nM			Rev primer	300 nM
					Probe	200 nM
	Template	1 µl			Template	2 µl
	Total volume	12 µl			Total volume	12 µl
	P. malariae-specific 18S rRNA				P. vivax-specific 18S rRNA
Adapted from:	Veron V et al. Exp Parasitol 2009. 121(4):346-51.				Perandin F et al. J Clin Microbiol 2004. 42(3):1214-19.
Forward Primer (5'->3')	AGTTAAGGGAGTGAAGACGATCAGA				ACGCTTCTAGCTTAATCCACATAACT
Reverse Primer (5'->3')	CAACCCAAAGACTTTGATTTCTCATAA				ATTTACTCAAAGTAACAAGGACTTCCAAGC
Probe (5'->3')	FAM/ ATGAGTGTTTCTTTTAGATAGC /NFQ				FAM/ TTCGTATCG /ZEN/ ACTTTGTGCGCATTTTGC /3IABkFQ
Cycling conditions:	Temp	Duration	No. Cycles		Temp	Duration	No. Cycles
	50C	2 min	x1		50C	2 min	x1
	95C	10 min	x1		95C	10 min	x1
	95C	15 sec	x40		95C	15 sec	x45
	60C	1 min			60C	1 min
Reaction conditions:	Roche FastStart Universal Probe Master (Rox)				Roche FastStart Universal Probe Master (Rox)
	Fwd primer	300 nM			Fwd primer	400 nM
	Rev primer	300 nM			Rev primer	400 nM
	Probe	200 nM			Probe	200 nM
	Template	2 µl			Template	5 µl
	Total volume	12 µl			Total volume	18 µl
	P. ovale-specific 18S rRNA				P. knowlesi (Pkr140-5)
Adapted from:	Srisutham S et al. PLoS One 2017. 12(4):e0175771.				Lucchi NW et al. PLoS One 2012. 7(2): e31848.
Forward Primer (5'->3')	CCRACTAGGTTTTGGATGAAAVRTTTTT				CAGAGATCCGTTCTCATGATTTCCATGG
Reverse Primer (5'->3')	AACCCAAAGACTTTGATTTCTCATAA				CTRAACACCTCATGTCGTGGTAG
Probe (5'->3')	VIC/ CRAAAGGAATTYTCTTATT /NFQ
Cycling conditions:	Temp	Duration	No. Cycles		Temp	Duration	No. Cycles
	50C	2 min	x1		95C	15 min	x1
	95C	10 min	x1		94C	30 sec	x35
	95C	15 sec	x45		57C	30 sec
	52C	1 min			72C	1 min
					72C	10 min	x1
Reaction conditions:	Roche FastStart Universal Probe Master (Rox)				Qiagen HotstarTaq Master Mix
	Fwd primer	400 nM			Fwd primer	250 nM
	Rev primer	400 nM			Rev primer	250 nM
	Probe	200 nM			Template	1 µl
	Template	2 µl			Total volume	25 µl
	Total volume	12 µl
	Pfhrp2 - exon 2				Pfhrp3 - exon 2 (single-step)
Adapted from:	Koita OA et al. Am J Trop Med Hyg 2012. 86(2):194-198.				Baker J et al. J Infect Dis 2005. 192:870-877.
	Parr JB et al. Malar J 2018. 17:137.				Parr JB et al. Malar J 2018. 17:137.
Forward Primer (5'->3')	ATTCCGCATTTAATAATAACTTGTGTAGC				AATGCAAAAGGACTTAATTC
Reverse Primer (5'->3')	ATGGCGTAGGCAATGTGTGG				TGGTGTAAGTGATGCGTAGT
Cycling conditions:	Temp	Duration	No. Cycles		Temp	Duration	No. Cycles
	95C	15 min	x1		95C	15 min	x1
	94C	1 min	x40		94C	1 min	x40
	59C	1 min			55C	1 min
	72C	1 min			60C	1 min
	72C	10 min	x1		60C	10 min	x1
Reaction conditions:	Qiagen HotstarTaq Master Mix				Qiagen HotstarTaq Master Mix
	Fwd primer	400 nM			Fwd primer	400 nM
	Rev primer	400 nM			Rev primer	400 nM
	Template	3 µl			Template	3 µl
	Total volume	25 µl			Total volume	25 µl
	P. falciparum Beta tubulin (PfBTubulin)				P. falciparum-specific pfldh
Adapted from:	Price RN et al. Lancet 2004. 364:438-447.				Pickard AL et al. Antimicrob Agents Chemo 2003. 47(8):2418-2423.
	Afonina I et al. Biotechniques 2007. 770-774.
Forward Primer (5'->3')	AATAAATCATAATGATGTGCGCAAGTGATCC				ACGATTTGGCTGGAGCAGAT
Reverse Primer (5'->3')	AATAAATCATAATCCTTTGTGGACATTCTTCCTC				TCTCTATTCCATTCTTTGTCACTCTTTC
Probe (5'->3')					FAM/ AGTAATAGTAACAGCTGGATTTACCAAGGCCCCA /TAMRA
Cycling conditions:	Temp	Duration	No. Cycles		Temp	Duration	No. Cycles
	50C	2 min	x1		50C	2 min	x1
	95C	10 min	x1		95C	10 min	x1
	95C	15 sec	x45		95C	15 sec	x40
	60C	1 min			60C	1 min
Reaction conditions:	Roche FastStart Universal SYBR Green Master (Rox)				Roche FastStart Universal Probe Master (Rox)
	Fwd primer	300 nM			Fwd primer	200nM
	Rev primer	300 nM			Rev primer	200nM
	Template	2 µl			Probe	100nM
	Total volume	12 µl			Template	2 µl
					Total volume	12 µl
